# Supplementary material for: Estimating the plasma volume by infusing albumin: a retrospective feasibility study
Source: Intensive Care Med Exp. 2025 Mar 20;13:35. doi: 10.1186/s40635-025-00743-x (PMC11923349; doi:10.1186/s40635-025-00743-x)
Supplement: Supplementary file 1 — Additional file 1. [file 40635_2025_743_MOESM1_ESM.xlsx]

## Sheet: Blad1
Case Nr	NADLER PV	RETZLAFF PV	PV 10	PV 20	PV 30	PV 40	PV 50	PV 60	PV 75	PV 90	PV 120	PV 150	PV 180		MANUAL	PV 10	PV 20	PV 30	PV 40	PV 50	PV 60	PV 75	PV 90	PV 120	PV 150	PV 180		KINETIC	PV 10	PV 20	PV 30	PV 40	PV 50	PV 60	PV 75	PV 90	PV 120	PV 150	PV 180
			Corr 0,91												CORRECTION													CORREC TION
LiO 1	3.30946	3.37421	12.6868	4.44534	3.56762	3.40813	3.43435	4.03914	3.68251	3.65977	3.68793	4.12576	5.39694		corr 0,91	11.6403	4.18199	3.30914	3.08768	3.03564	3.03564	3.06545	2.94731	2.80078	2.93444	3.54107		Corr 0,91	11.7194	4.23902	3.37706	3.17247	3.1402	3.1402	3.2252	3.13256	3.03793	3.24824	4.00021
LIO 2	2.64447	2.73971	4.0625	3.50581	3.63382	3.12917	3.68115	3.96168	3.56721	3.2356	3.61135	4.36527	3.20695			3.885	3.30207	3.35591	2.82615	3.22469	3.22469	2.94449	2.59372	2.71077	3.04366	2.15224			3.92398	3.36866	3.45794	2.9413	3.38975	3.38975	3.17343	2.83756	3.05578	3.53536	2.57593
LIO 3	3.02355	3.10328	6.37538	3.80146	3.92454	4.36374	3.6363	3.50546	4.12979	4.03749	3.75905	3.16417	3.07289																6.10918	3.6687	3.76233	4.11269	3.40091	3.40091	3.73187	3.59482	3.28588	2.73169	2.60182
LIO 4	3.50734	3.53965	6.92001	3.86507	4.04376	4.06899	3.98313	3.8555	3.49394	4.87579	4.69693	4.16022	4.76706			6.58815	3.65395	3.74796	3.67718	3.51392	3.51392	2.92102	3.88783	3.52956	2.96129	3.1655			6.65996	3.73405	3.87187	3.84015	3.70967	3.70967	3.16846	4.28632	4.01998	3.48425	3.84766
LIO 5	3.37074	3.39158	2.72457	4.21147	3.69096	3.55177	3.47928	3.89009	3.59541	3.87346	4.20616	4.61728	3.27102			2.6342	3.96194	3.40898	3.19873	3.05484	3.05484	2.96769	3.07617	3.11811	3.19018	2.15976			2.67838	4.09595	3.5834	3.41878	3.31976	3.31976	3.36197	3.57291	3.80692	4.09419	2.9136
LIO 6	2.38076	2.32101	3.45802	2.83636	3.05156	3.49031	3.71067	4.13077	3.96082	3.56137	4.928	4.25109	4.66352			3.24603	2.57156	2.65891	2.89397	2.93099	2.93099	2.78666	2.36352	2.82844	2.72993	2.13479			3.34171	2.72541	2.90105	3.2506	3.38923	3.38923	3.46508	3.06983	4.00823	4.22094	3.60134
LIO 4326	3.50082	3.49473	3.25302	2.77101	2.99769	2.96498	3.01349	3.18018	2.88139	3.12754	3.35799	3.15082	3.13588			3.16603	2.66095	2.83281	2.75135	2.74491	2.74491	2.51443	2.65563	2.71674	2.43885	2.31785			3.18693	2.6962	2.88929	2.82473	2.83672	2.83672	2.64164	2.81766	2.93997	2.69187	2.60933
LIO 4327	2.37197	2.00639	3.41929	3.13784	2.70208	2.35714	2.36418	2.42039	2.19063	2.69803	2.6474	3.12967	2.65157			3.32302	3.02597	2.58646	2.23031	2.20742	2.20742	1.98783	2.39153	2.28084	2.59878	2.15528			3.33281	3.04384	2.60939	2.25672	2.24014	2.24014	2.03219	2.45571	2.36283	2.71607	2.27252
LIO 4328	3.01251	3.11325	4.4455	3.62225	3.40997	3.23771	3.32104	3.50654	4.16319	3.73873	3.91518	4.33602	4.43863			4.28101	3.47617	3.24962	3.04198	3.07067	3.07067	3.67773	3.25875	3.30355	3.52389	3.4918			4.24304	3.41477	3.1639	2.93546	2.93687	2.93687	3.43998	3.00762	2.96854	3.08301	2.97436
LIO 2329	3.56213	3.59172	6.94354	6.49853	5.17752	5.28445	5.58925	5.40723	5.30809	5.52627	6.74558	5.82251	6.15862			6.66718	6.18962	4.90821	4.91976	5.10372	5.10372	4.66827	4.74634	5.51788	4.64502	4.72106			6.65656	6.1699	4.88478	4.88847	5.06319	5.06319	4.61276	4.67869	5.41327	4.53521	4.58745
LIO 4330	2.146	2.12009	2.3698	2.36343	2.0176	2.20824	2.14605	2.23925	2.22697	2.25205	2.88467	3.0545	3.11979			2.26411	2.2116	1.85368	1.96895	1.8629	1.8629	1.80785	1.75953	2.07532	2.04315	1.94481			2.28066	2.24405	1.89463	2.02715	1.93199	1.93199	1.90935	1.87872	2.26485	2.27901	2.21723
LIO 4331	2.4221	2.31739	3.05117	3.10672	2.81766	3.09414	3.21882	3.07838	3.17192	3.41946	4.06101	4.32011	6.11407			2.86321	2.79516	2.43643	2.54452	2.51861	2.51861	2.209	2.21393	2.28432	2.12253	2.53556			2.93488	2.93683	2.624	2.809	2.84999	2.84999	2.65901	2.76562	3.07323	3.07541	3.95669
LIO 4401	2.58881	2.67962	1.74345	1.93384	2.11464	2.1968	2.01604	1.93056	2.77349	2.18256	2.73213	2.64233	2.98514			1.67123	1.80037	1.91153	1.92005	1.70854	1.70854	2.14649	1.62838	1.85113	1.64538	1.69123			1.7013	1.86573	2.01657	2.06201	1.86787	1.86787	2.45364	1.91185	2.29282	2.14996	2.33131
LIO 4402	3.28901	3.37663	4.96547	4.44849	3.83934	4.31091	3.48511	4.17914	4.40823	4.1373	4.91204	5.27313	5.46044			4.69074	4.08406	3.42741	3.69705	2.89596	2.89596	3.31943	2.96643	3.16344	3.06413	2.8681			4.78727	4.25387	3.64338	4.01088	3.20644	3.20644	3.86731	3.56328	4.03936	4.15909	4.13832
LIO 4619	2.21356	1.86987	2.68552	2.40113	2.08522	2.36488	2.54979	2.40237	2.37199	2.43779	2.84931	2.97125	3.21579			2.57504	2.24842	1.90619	2.09532	2.18907	2.18907	1.89897	1.86994	2.01029	1.9348	1.92764			2.61852	2.325	2.0044	2.24048	2.38025	2.38025	2.15309	2.17411	2.45771	2.48729	2.60576
Burns 1	3.54631	3.5984	3.51424	3.5812	4.14359	4.73416	4.19131	4.62915	4.27897	4.93355	4.61073	4.8162	4.67124			3.60267	3.83611	4.03971	4.66245	4.08301	4.08301	4.13177	4.69875	4.15974	4.32824	4.04891			3.58872	3.80644	3.99295	4.59063	4.00454	4.00454	4.01324	4.53745	3.97045	4.08346	3.77571
Burns 2	3.00711	2.7941	4.01318	3.02138	3.08549	2.84768	3.03007	3.24036	3.36242	3.61259	3.54005	3.66066	4.06886			3.73174	2.76749	2.8818	2.64225	2.72406	2.72406	2.81461	2.85204	2.58326	2.553	2.62251			3.7716	2.82693	2.97514	2.75697	2.87269	2.87269	3.04808	3.13824	2.93455	2.99411	3.17525
Burns 3	3.70871	3.67906	3.15132	2.74092	2.80197	3.01261	2.82279	3.03609	3.23175	3.22311	3.50444	4.50256	4.77428			2.97553	2.66835	2.61621	2.73878	2.49943	2.49943	2.83565	2.52685	2.54941	3.12646	3.06578			3.01097	2.73229	2.71081	2.87161	2.65187	2.65187	3.09898	2.81099	2.93863	3.73408	3.79401
Burns 4	4.46787	4.4219	3.54565	3.20652	3.17447	3.01585	3.25467	3.1208	3.50627	3.8368	3.92931	3.69206	4.13162			3.24963	3.17865	3.05767	2.79886	2.96475	2.96475	2.98585	3.28331	3.15337	2.8905	3.00809			3.27367	3.22586	3.12604	2.88261	3.07606	3.07606	3.15557	3.50852	3.44502	3.22844	3.43491
Burns 5	4.00508	4.05197	2.68734	7.05394	4.52357	5.03025	4.8766	5.52151	5.13396	5.16149	5.60159	5.91036	5.67376			2.47897	6.59318	4.07084	4.49504	4.22584	4.22584	4.27014	4.17723	4.49249	4.29913	3.97345			2.49859	6.69794	4.16826	4.63903	4.39572	4.39572	4.5302	4.48434	4.93819	4.83872	4.57918
Burns 6	3.42864	3.43275	2.82144	3.41647	3.29874	3.76706	3.49853	3.71205	4.07345	3.56086	3.81529	3.3369	3.91039			3.02197	3.36866	3.23852	3.58371	3.52855	3.52855	3.57136	3.09788	3.20923	2.85706	2.96661			3.04735	3.42547	3.32078	3.70561	3.6792	3.6792	3.80251	3.34002	3.54797	3.23886	3.44848
Burns 7	4.39451	4.38259	5.59033	5.82798	5.75305	5.4738	5.53294	6.25485	5.87387	5.86242	5.71232	6.49265	6.52177			5.50779	5.71264	5.60179	5.38245	5.13693	5.13693	5.4159	5.5811	5.23618	5.79462	5.66571			5.51565	5.72895	5.6258	5.41323	5.17367	5.17367	5.47412	5.65317	5.32653	5.91987	5.81298
Burns 8	4.43213	4.37124	3.74105	4.15296	3.68919	3.97304	4.46073	3.8694	4.12143	4.52465	3.85077	4.64549	4.25457			3.67988	4.08579	3.70659	3.96692	4.2689	4.2689	3.92775	4.20956	3.59195	4.30645	3.94575			3.67269	4.06984	3.68491	3.936	4.22735	4.22735	3.87055	4.1361	3.50861	4.18192	3.80923
Burns 9	3.3035	2.79119	5.15199	3.67718	3.88312	4.4575	4.11206	4.51005	4.70262	4.63981	3.92925	3.8293	3.7186																5.11636	3.79063	3.88971	4.41181	3.86047	3.86047	4.34907	4.32689	3.77299	3.45863	3.04978
Burns 10	2.95838	2.82976	3.28588	3.42124	3.20505	3.3233	3.57592	3.7181	3.40389	3.79047	3.34146	3.84177	3.50211			2.96946	3.36092	2.98637	3.09466	3.24787	3.24787	3.04453	3.32721	2.86356	3.23535	2.81312			2.96845	3.35863	2.98333	3.09045	3.24235	3.24235	3.03677	3.31704	2.85189	3.21888	2.79594
Bruns 11	3.14107	3.20328	2.36617	2.71206	3.19872	3.49457	2.65781	3.15379	3.38902	3.55774	4.64206	4.18278	3.92064			2.42161	2.66694	2.96878	3.18126	2.20823	2.20823	2.88539	3.09372	3.47476	3.09863	2.78046			2.42836	2.68182	2.99366	3.21685	2.23916	2.23916	2.94623	3.17215	3.59271	3.23066	2.92323
Burns 12	3.05169	3.18824	3.15148	4.74805	3.62625	4.04807	4.21453	3.34011	3.47744	3.27621	3.93213	3.43449	4.05571			2.4976	4.35349	3.45216	4.10986	3.78787	3.78787	3.51491	3.12838	3.44138	3.14247	3.68302			2.50393	4.37559	3.47848	4.1517	3.83613	3.83613	3.5823	3.20049	3.54756	3.26412	3.85477
Burns 13	4.83047	4.70773	4.6852	5.20284	5.16396	5.1839	5.51466	5.3533	5.7166	5.26159	5.60047	5.60699	5.85715			4.5519	5.1182	5.04262	5.07225	5.2242	5.2242	5.32865	4.90189	4.98022	5.14769	5.14233			4.55317	5.12107	5.04686	5.07793	5.23151	5.23151	5.33983	4.91424	4.99696	5.16932	5.16827
Burns 14	3.49297	3.5457	2.841	3.1492	3.46829	2.85539	3.19336	3.15679	3.11156	3.12431	3.32987	3.2666	3.58065			2.81162	3.08908	3.36997	2.67899	2.88633	2.88633	2.81273	2.76947	2.81578	2.64029	2.73775			2.81818	3.1035	3.39359	2.70406	2.92012	2.92012	2.86227	2.82811	2.89555	2.73412	2.8549
Burns 15	4.8564	4.76129	2.83769	3.47694	4.90622	5.58272	5.0784	5.40783	5.48027	4.8578	5.01145	5.95483	5.42755			2.88357	3.50352	4.801	5.48899	5.22123	5.22123	5.20093	4.54047	4.91837	5.62013	5.07621			2.87515	3.4831	4.75908	5.42519	5.14548	5.14548	5.08816	4.42259	4.74886	5.37905	4.81605
Case 4 KS	2.25565	2.20043	2.01804	1.99015	2.07134	1.99264	2.27607	2.00161	2.2575	2.16704	2.3749	2.71448	2.16704			1.99259	1.94027	1.99396	1.89401	2.13613	2.13613	2.05253	1.93314	2.03941	2.24394	1.72448			2.00574	1.96595	2.03368	1.94447	2.2075	2.2075	2.15626	2.05095	2.20679	2.47647	1.94108
Case 5 KS	2.98278	3.07288	3.42764	2.67695	2.90443	3.06045	2.91758	2.91758	2.90443	3.21386	2.91758	3.59708	3.59708			3.39247	2.62231	2.81595	2.93679	2.77097	2.77097	2.68828	2.92902	2.57801	3.0816	2.98774			3.40214	2.63727	2.84008	2.97039	2.81065	2.81065	2.74622	3.00495	2.66749	3.21589	3.14464
Case 8 KS	2.95622	2.80543	2.77957	2.65099	2.90665	2.91419	3.16139	3.16139	3.31708	3.31708	3.46508	3.83331	3.46508			2.74634	2.58797	2.80362	2.77728	2.97684	2.97684	3.0309	2.9767	2.99929	3.20041	2.79043			2.7576	2.60925	2.83827	2.82314	3.03841	3.03841	3.12542	3.08844	3.15034	3.40314	3.00386
Case 9 KS	3.40506	3.20262	4.88015	4.4396	4.93736	3.75899	4.13429	3.75899	4.28652	4.28652	5.90207	6.45166	4.59283			4.73775	4.1843	4.51765	3.3391	3.56532	3.56532	3.43282	3.28368	4.13693	4.13775	2.69521			4.80888	4.31088	4.72419	3.54418	3.8411	3.8411	3.83873	3.75495	4.94693	5.17411	3.52434
Case 11 KS	2.82902	2.63383	2.59677	2.70855	2.44883	2.44883	2.44883	2.65638	2.56713	2.79208	2.90238	3.19858	3.38537			2.55033	2.61254	2.31979	2.2783	2.23756	2.23756	2.24218	2.37353	2.33729	2.44009	2.44649			2.56695	2.64671	2.36544	2.33827	2.31142	2.31142	2.35412	2.51643	2.52676	2.68979	2.74992
Case 13 KS	2.5876	2.28354	2.68538	2.33495	2.87645	2.41146	3.18721	3.18721	3.18721	3.03474	2.88225	3.35153	3.38093			2.64689	2.2685	2.75453	2.27616	2.96526	2.96526	2.86016	2.665	2.42381	2.69899	2.60727			2.6554	2.2831	2.78118	2.30556	3.01323	3.01323	2.92983	2.74309	2.51897	2.83209	2.76231
Case 15 KS	3.56748	3.7051	3.23431	2.72325	3.76923	3.62426	3.62426	3.48695	3.35672	2.82532	3.92035	3.48695	3.92252			3.21175	2.6854	3.69091	3.5242	3.49962	3.49962	3.18505	2.65283	3.60452	3.13942	3.4582			3.21628	2.69298	3.70655	3.54413	3.52437	3.52437	3.21891	2.68671	3.66602	3.20652	3.54708
Case 16 KS	3.00607	3.1076	3.35001	3.17103	3.25633	3.10538	3.45778	3.6389	2.81816	3.6389	3.10538	4.36683	4.12333			3.27912	3.03826	3.05396	2.85077	3.10711	3.10711	2.40052	3.00177	2.40247	3.16843	2.80583			3.31659	3.10808	3.15984	2.9833	3.28871	3.28871	2.61402	3.32492	2.75336	3.75708	3.44247
Case 17 KS	3.31451	3.4595	3.25458	3.64274	4.45876	3.94861	3.94861	4.4439	3.52637	4.4439	4.19106	4.19106	4.75585			3.19813	3.51746	4.23074	3.68168	3.61782	3.61782	3.09266	3.79638	3.39728	3.22355	3.47088			3.23771	3.60507	4.38978	3.86737	3.84732	3.84732	3.39156	4.24083	3.93767	3.87676	4.33113
Case 18 KS	3.42921	2.97049	2.88926	3.96925	3.90982	3.87239	3.02694	3.72909	3.87239	3.72909	3.40369	3.5242	4.03385			2.8629	3.89715	3.80377	3.73299	2.89135	2.89135	3.61513	3.43381	3.04917	3.0715	3.42033			2.87046	3.91776	3.83399	3.77258	2.92973	2.92973	3.68736	3.5163	3.14722	3.19545	3.58663
Case 22	2.69498	2.61584	2.65264	2.63802	2.45908	2.80755	2.66674	2.5565	2.80755	2.95994	2.94617	3.29555	3.717			2.59438	2.5234	2.30058	2.5689	2.38646	2.38646	2.37677	2.42368	2.25691	2.36182	2.49216			2.62367	2.5807	2.37938	2.68688	2.52424	2.52424	2.58555	2.68134	2.58237	2.79497	3.05023
Case 24	2.79536	2.63608	3.31989	2.61662	2.65931	2.77659	2.66048	2.90007	2.55178	2.77659	3.37045	3.37045	3.06366			3.24965	2.50706	2.49405	2.54894	2.39067	2.39067	2.17362	2.29044	2.60754	2.44549	2.08475			3.27778	2.55066	2.55939	2.63837	2.49597	2.49597	2.3188	2.47522	2.89173	2.78308	2.4347
Case 25	3.74243	3.33722	3.45379	2.87312	3.04008	3.63743	3.1253	3.21929	3.09557	3.19233	3.32336	2.97861	3.21929			3.44232	2.85406	3.00988	3.58933	3.07372	3.07372	3.01926	3.09812	3.19325	2.83356	3.03209			3.43292	2.8385	2.9853	3.5503	3.032	3.032	2.95799	3.02284	3.09021	2.71974	2.88653
Case 31	2.90919	2.45315	2.78649	2.76683	2.40214	2.47368	2.47368	2.65604	2.65604	2.65604	2.47368	3.11536	2.86742			2.75512	2.70488	2.32192	2.36415	2.33753	2.33753	2.43981	2.39872	2.15942	2.62875	2.33874			2.76393	2.72222	2.34427	2.39455	2.37516	2.37516	2.49896	2.46868	2.2438	2.75777	2.47714
Case 32	3.10251	2.91239	2.70137	2.64812	2.43019	2.69182	3.02856	2.78693	2.90401	3.02856	2.57962	2.67667	2.78693			2.67366	2.59407	2.35617	2.58305	2.87637	2.87637	2.68789	2.76014	2.27939	2.2931	2.31483			2.673	2.59278	2.35441	2.58049	2.8728	2.8728	2.68289	2.75398	2.2726	2.28457	2.3045
08-01-A	2.73931	2.77326	6.74727	3.07085	3.65528	3.12568	3.42733	4.35313	4.33033	3.56223	4.68106	5.83623	4.95906			5.97631	2.78873	3.4114	2.64057	2.89879	2.89879	3.48692	2.67599	3.42504	4.01819	2.97279			6.07104	2.87784	3.5762	2.81201	3.13593	3.13593	3.92343	3.08285	4.13643	5.0872	3.9455
08-02-A	2.66559	2.55773	2.32458	2.43635	2.4115	2.35199	2.12695	2.28178	2.61985	2.76771	2.78753	2.62299	2.97945			2.2778	2.33348	2.27541	2.23402	2.02236	2.02236	2.28334	2.42988	2.37465	2.09985	2.34479			2.2852	2.34867	2.29766	2.26321	2.05543	2.05543	2.33958	2.50188	2.46893	2.20457	2.4858
09-03-A	3.92592	3.84326	11.2191	5.49287	5.32765	5.19317	4.8135	4.84763	6.06338	6.72583	7.15833	8.07335	6.92133			10.813	5.58283	5.18437	4.57776	4.53676	4.53676	4.97866	5.65474	5.44775	6.21124	5.2149			10.8814	5.65374	5.28345	4.69478	4.68219	4.68219	5.21996	5.9852	5.87632	6.82791	5.84222
09-04-A	2.10793	1.86473	3.64856	2.68053	2.15987	2.10276	2.1787	2.32287	2.60751	2.52451	3.6584	2.89881	3.67116			3.01726	2.28166	1.88951	1.83434	1.87906	1.87906	2.08478	1.91379	2.49015	1.96014	2.19305			3.05268	2.33555	1.95684	1.92201	1.99197	1.99197	2.2755	2.12575	2.86451	2.33517	2.70575
09-05-A	3.05239	3.16417	6.70995	3.51302	3.46504	3.83673	5.09908	3.91089	4.43444	4.42399	6.8896	5.51663	7.14385
10-06-A	2.83653	2.74319	2.5613	2.55433	2.90112	2.69801	2.62053	2.53635	3.07639	3.28317	3.12716	3.41146	4.19841			2.45475	2.23977	2.74452	2.51007	2.44064	2.44064	2.61628	2.78041	2.59138	2.55297	3.37484			2.47636	2.27938	2.81765	2.59965	2.55	2.55	2.79407	3.00866	2.87883	2.91173	3.95167
10-08-A	2.93801	2.84127	4.15861	3.46942	2.76	3.09809	3.02263	3.28284	3.32531	4.03701	5.78518	5.36658	6.80286			11.6403	4.18199	3.30914	3.08768	3.03564	3.03564	3.06545	2.94731	2.80078	2.93444	3.54107
12-09-A	2.88921	2.96811	3.26539	3.37009	2.97854	2.83738	3.38022	2.95539	3.16247	3.26716	2.77677	2.76739	3.23978			3.15864	3.36788	2.80299	2.53129	3.10221	3.10221	2.75343	2.66313	2.26015	2.13282	2.23961			3.20185	3.46066	2.9196	2.67267	3.3203	3.3203	3.04882	3.00955	2.66042	2.61499	2.86017
12-10-A	2.26668	2.18125	3.82307	4.37341	3.0696	2.85508	3.58427	3.76651	2.40714	3.58617	3.51435	3.40022	3.61974			3.36593	3.73916	2.64405	2.30297	2.70562	2.70562	1.91452	2.78682	2.35226	2.08004	2.08635			3.42241	3.86569	2.77939	2.46148	2.94037	2.94037	2.16901	3.23706	2.87216	2.66977	2.81495
12-11-A	2.66981	2.78867	2.77245	2.97321	3.79877	2.89974	2.72679	2.48307	3.63712	2.75139	2.86355	3.42077	2.73899			2.70162	2.90335	3.78399	2.8515	2.81844	2.81844	3.10796	2.45781	2.35909	2.63871	2.11385			2.73089	2.96661	3.90833	2.97711	2.97447	2.97447	3.3696	2.70814	2.68478	3.10167	2.56636
14-12-A	2.97796	3.05439	2.11009	2.22285	2.56654	2.23245	2.62183	2.49158	2.55508	3.32082	2.73841	2.97742	3.60234			1.71101	2.16107	2.30754	2.06137	2.19806	2.19806	2.41287	2.65215	2.30847	2.41381	2.65929			1.7229	2.19121	2.35598	2.11927	2.2755	2.2755	2.54151	2.82271	2.5085	2.67804	3.01233
14-13-A	3.60323	3.6209	2.8269	4.10142	3.67704	3.3049	4.06039	3.94943	5.28824	3.46063	4.00449	4.32935	4.03998			2.48691	3.90336	3.51389	3.06197	3.71286	3.71286	4.68703	3.13211	2.77068	2.99192	3.19308			2.50031	3.94554	3.57101	3.12851	3.81398	3.81398	4.87982	3.28733	2.95526	3.24311	3.51741
36-14-A	2.4498	2.30791	2.6839	2.32104	2.63161	2.87466	2.90466	2.71025	2.68933	3.16812	3.55267	3.11383	4.23629			2.37008	2.05088	2.41448	2.68302	2.65368	2.65368	2.12904	2.59272	2.75597	2.29829	2.68662			2.39255	2.08995	2.48381	2.78623	2.78189	2.78189	2.28518	2.82253	3.08639	2.64775	3.18399
45-15-A	2.54441	2.70005	2.09389	2.49479	2.54895	2.49362	2.4665	2.48961	2.37838	2.28078	2.7252	2.7529	3.04997			1.83614	2.10922	2.17404	2.02194	2.03268	2.03268	1.7247	1.63243	1.76794	1.64269	1.63449			1.87974	2.21058	2.33264	2.22095	2.28577	2.28577	2.05665	2.01637	2.34305	2.33587	2.49375
08-01-C	2.71715	2.73949	3.29058	2.93083	2.6778	2.66445	2.82344	2.90922	2.98428	3.43726	4.18097	3.48125	3.84623			2.68867	2.64903	2.44596	2.46053	2.50743	2.50743	2.52527	2.8562	3.03464	2.75033	2.71147			2.70619	2.68366	2.49408	2.52529	2.59019	2.59019	2.65132	3.02813	3.28061	3.03175	3.04772
08-02-C	2.7206	2.62896	2.52675	2.50807	2.40786	2.55528	2.23543	2.62267	2.62525	2.61757	2.55773	3.0494	2.92839			2.4274	2.34481	2.37251	2.32322	1.97935	1.97935	2.1471	2.12707	1.90707	2.03312	1.8548			2.46971	2.42726	2.49874	2.48948	2.15796	2.15796	2.44419	2.48497	2.34649	2.63468	2.53148
09-03-C	3.78096	3.71405	7.32675	5.62952	4.95753	5.40441	5.69724	4.6738	6.1053	6.80513	8.80639	9.10793	9.87002			14.6558	7.25484	5.26559	5.48568	5.85293	5.85293	6.1479	7.26705	6.96825	7.05007	7.55449			14.8135	7.41177	5.43737	5.72558	6.17461	6.17461	6.66163	8.00171	7.92301	8.27754	9.15914
09-04-C	2.19941	1.92808	2.56181	2.13516	2.39378	1.98787	1.91263	2.32253	2.42947	2.45129	2.70967	3.14476	2.66882			2.52416	2.08771	2.25835	1.8325	1.82002	1.82002	2.12784	2.10615	2.24571	2.54421	2.05498			2.53386	2.10379	2.28449	1.86083	1.85526	1.85526	2.18994	2.18013	2.35149	2.6949	2.20189
10-06-C	3.13245	2.97698	4.61412	2.55211	3.20858	3.03996	3.05803	3.07613	3.35139	3.14943	3.45041	3.28641	3.84122			4.21865	2.4558	3.14078	2.7191	2.67507	2.67507	2.75958	2.63941	2.72999	2.50262	2.59582			4.2678	2.51335	3.25184	2.84805	2.83457	2.83457	3.01004	2.92942	3.13709	2.97751	3.19759
12-09-C	2.97842	3.05699	2.34503	2.93885	2.85929	2.47663	2.89728	2.69596	3.06898	3.02562	3.35796	2.30398	3.19678			2.36641	2.79225	2.7488	2.3497	2.70158	2.70158	2.6776	2.6801	2.7372	1.47449	2.36849			2.38517	2.83669	2.81468	2.42509	2.81035	2.81035	2.84093	2.87746	3.00919	1.65986	2.73015
12-10-C	2.23829	2.15943	3.65446	2.2406	2.30893	2.41442	2.35466	3.15253	2.86876	2.55987	3.12491	2.93624	3.55633			3.59792	1.94922	2.00406	2.0585	1.91399	1.91399	2.07667	1.77707	1.93751	1.80837	1.93403			3.67619	2.03495	2.13773	2.24357	2.13145	2.13145	2.44045	2.1569	2.50847	2.49743	2.84914
12-11-C	2.73767	2.85495	2.81602	2.96193	3.04402	2.97017	2.88201	3.44115	3.69571	2.56552	3.48503	4.12715	5.41653			3.06297	2.73201	2.67104	2.46823	2.5273	2.5273	2.81984	1.72205	1.95897	2.24053	2.55449			3.14644	2.88296	2.89543	2.74851	2.89098	2.89098	3.4499	2.19353	2.70495	3.35363	4.14478
14-12-C	2.96193	3.04095	2.30303	3.06724	3.08001	2.74478	3.24736	3.16823	3.52924	3.34	3.36682	3.89294	3.42198			2.12476	2.82777	2.65616	2.51915	2.87647	2.87647	2.8493	2.66424	2.51542	2.76904	2.24224			2.15955	2.92111	2.78876	2.68821	3.11976	3.11976	3.21833	3.08351	3.05659	3.53276	3.00347
14-13-C	3.59734	3.61609	6.28865	3.47288	4.58394	4.17125	5.15461	4.58626	5.27303	4.68205	4.71985	3.8794	4.41458			5.87963	3.49668	4.48395	3.8292	4.56045	4.56045	4.48323	4.16552	4.08103	3.29371	3.47995			5.90259	3.52404	4.53669	3.88936	4.6502	4.6502	4.61622	4.31424	4.27644	3.49202	3.73287
36-14-C	2.41816	2.2847	2.31315	2.68143	3.05731	2.71632	2.61078	3.41785	3.22421	2.96376	3.03648	4.00139	3.44267			1.92684	2.53153	3.05708	2.49858	2.3974	2.3974	2.76752	2.48805	2.34982	2.94061	2.41332			1.94487	2.57912	3.14369	2.5934	2.51165	2.51165	2.9677	2.70554	2.62761	3.3814	2.85368
45-15-C	2.69498	2.84984	4.94561	2.89368	3.14565	2.94425	3.07221	2.9974	3.66664	3.07	3.7363	3.93284	3.53533			3.16552	2.43867	2.71385	2.43717	2.66593	2.66593	2.71931	2.42483	2.73366	2.79248	2.30082			3.20065	2.4931	2.80521	2.54718	2.81719	2.81719	2.95399	2.67807	3.1208	3.29528	2.8065
OKAL 1	2.42223	2.58141	2.22157	4.63904	3.7323	3.61312	4.25951	3.96905	3.58336	4.12558	4.90353	5.65595	3.53184			1.88702	3.09688	2.92263	2.58885	2.82301	2.82301	2.80493	3.02978	3.51259	3.38902	1.97894			1.88702	3.09688	2.92263	2.58885	2.82301	2.82301	2.80493	3.02978	3.51259	3.38902	1.97894
OKAL 2	3.19091	3.23775	5.60701	7.00059	4.52617	4.88526	5.66946	5.94302	6.10348	6.27983	5.01696	5.52976	6.08301			5.01606	6.0514	4.00339	4.14049	4.55687	4.55687	4.48599	4.39328	3.49362	3.61292	3.70127			5.01606	6.0514	4.00339	4.14049	4.55687	4.55687	4.48599	4.39328	3.49362	3.61292	3.70127
OKAL 3	2.07935	2.03605	3.49231	2.51634	2.66113	2.69441	2.35452	3.07811	3.12292	3.8503	3.05646	3.53091	3.40198			3.29501	2.35239	2.44549	2.4329	2.10194	2.10194	2.63717	3.1212	2.4706	2.74418	2.58906			3.29501	2.35239	2.44549	2.4329	2.10194	2.10194	2.63717	3.1212	2.4706	2.74418	2.58906
OKAL 4	3.08826	3.16337	3.12809	5.11595	4.42392	4.00807	4.2042	6.1282	4.71737	6.6626	8.05592	8.14834	5.44815			2.75171	4.16285	3.58061	3.08747	3.02199	3.02199	2.91052	3.44806	3.53063	3.22876	2.33509			2.75171	4.16285	3.58061	3.08747	3.02199	3.02199	2.91052	3.44806	3.53063	3.22876	2.33509
OKAL 5	2.63628	2.61912	1.86091	2.90468	3.03796	3.4554	3.0281	3.08773	3.46833	3.72634	3.07032	3.47898	3.762			1.74423	2.61681	2.67212	2.93067	2.49631	2.49631	2.61723	2.66746	2.10401	2.20459	2.20985			1.74423	2.61681	2.67212	2.93067	2.49631	2.49631	2.61723	2.66746	2.10401	2.20459	2.20985
OKAL 6	2.55801	2.58713	2.26169	2.30883	2.51743	3.36922	3.30616	2.87727	2.76191	3.08019	2.77561	2.8244	3.16807			2.08286	2.1136	2.28613	2.93232	2.82696	2.82696	2.27628	2.44671	2.16794	2.12992	2.24939			2.08286	2.1136	2.28613	2.93232	2.82696	2.82696	2.27628	2.44671	2.16794	2.12992	2.24939
OKAL 7	2.61255	2.74474	0.927698	2.31611	2.38428	2.20762	1.95986	2.33768	2.08021	2.02888	2.72887	2.89134	2.15923			0.926854	2.26916	2.31945	2.12649	1.875	1.875	1.93593	1.8632	2.4218	2.50149	1.85985			0.926854	2.26916	2.31945	2.12649	1.875	1.875	1.93593	1.8632	2.4218	2.50149	1.85985
OKAL 8	1.9172	2.05745	1.62358	2.18984	2.32732	2.23153	2.06742	1.92766	2.39663	2.01112	2.35345	2.56365	2.47283			1.51708	1.98209	2.06884	1.91794	1.73479	1.73479	1.85274	1.53479	1.66526	1.70286	1.5694			1.51708	1.98209	2.06884	1.91794	1.73479	1.73479	1.85274	1.53479	1.66526	1.70286	1.5694
OKAL 9	2.4495	2.48528	4.40644	2.55803	2.52438	2.65085	2.46147	2.5815	2.86975	2.68991	2.72565	2.91751	3.1335			4.02722	2.38715	2.33264	2.39674	2.19811	2.19811	2.43748	2.26179	2.22718	2.30711	2.39397			4.02722	2.38715	2.33264	2.39674	2.19811	2.19811	2.43748	2.26179	2.22718	2.30711	2.39397
OKAL 10	2.21233	2.05965	2.59119	2.19319	2.08459	2.34324	2.31169	2.06848	2.08281	2.06735	2.27553	2.19137	2.73601			2.46847	2.05324	1.93871	2.13608	2.0955	2.0955	1.83991	1.79106	1.91997	1.804	2.16403			2.46847	2.05324	1.93871	2.13608	2.0955	2.0955	1.83991	1.79106	1.91997	1.804	2.16403
OKAL 11	2.51887	2.55773	14.5943	4.52902	3.64221	2.89393	2.52626	2.48857	3.72341	2.58093	3.30262	3.56828	3.6327			11.9917	4.08821	3.281	2.55891	2.18371	2.18371	2.92834	2.03117	2.4088	2.44377	2.34819			11.9917	4.08821	3.281	2.55891	2.18371	2.18371	2.92834	2.03117	2.4088	2.44377	2.34819
OKAL 12	2.60255	2.6481	2.76266	3.88889	3.96407	3.9949	3.1273	3.04804	3.05213	3.09141	3.64347	3.92137	4.48718			2.64286	3.63591	3.66601	3.6043	2.80113	2.80113	2.62685	2.6019	2.93028	3.03267	3.29711			2.64286	3.63591	3.66601	3.6043	2.80113	2.80113	2.62685	2.6019	2.93028	3.03267	3.29711
OKAL 13	3.66345	3.62679	7.70254	4.2087	4.10278	3.82131	4.00377	5.3338	4.4314	9.89755	4.40297	5.17571	5.63255			6.22961	3.59541	3.43142	3.05124	3.01336	3.01336	2.9207	4.79413	2.53111	2.63519	2.57759			6.22961	3.59541	3.43142	3.05124	3.01336	3.01336	2.9207	4.79413	2.53111	2.63519	2.57759
OKAL 14	2.76778	2.60687	3.69675	3.15606	3.47588	3.06544	3.47284	3.49502	3.56743	3.24493	3.56449	3.58786	3.61153			3.54884	2.98839	3.25086	2.82899	3.13788	3.13788	3.12703	2.79054	2.95392	2.87842	2.80485			3.54884	2.98839	3.25086	2.82899	3.13788	3.13788	3.12703	2.79054	2.95392	2.87842	2.80485
OKAL 15	3.35704	3.40141	3.14206	4.3199	4.1206	3.41888	3.61476	3.21507	3.65771	3.36653	2.41874	2.63331	3.31945			3.01729	4.12284	3.90585	3.21612	3.35946	3.35946	3.30573	3.00681	2.12105	2.25293	2.73697			3.01729	4.12284	3.90585	3.21612	3.35946	3.35946	3.30573	3.00681	2.12105	2.25293	2.73697
